# Supplementary material for: Combined Evaluation of MAP1LC3B and SQSTM1 for Biological and Clinical Significance in Ductal Carcinoma of Breast Cancer
Source: Biomedicines. 2021 Oct 21;9(11):1514. doi: 10.3390/biomedicines9111514 (PMC8615094; doi:10.3390/biomedicines9111514)
Supplement: Supplementary file 1 [file biomedicines-09-01514-s001.zip]

Archive with 1 entries (1 files):
- biomedicines-1362788 supplemeantary.pdf
